# Supplementary material for: Proteome profiling of gestational diabetes mellitus at 16‐18 weeks revealed by LC‐MS/MS
Source: J Clin Lab Anal. 2020 Jun 15;34(9):e23424. doi: 10.1002/jcla.23424 (PMC7521232; doi:10.1002/jcla.23424)
Supplement: Supplementary file 1 — Table S1 [file JCLA-34-e23424-s001.xlsx]

## Sheet: Sheet1
ProteinGroups	Genes	ProteinDescriptions	ProteinNames
P04114	APOB	Apolipoprotein B-100	APOB_HUMAN
P02751	FN1	Fibronectin	FINC_HUMAN
P08603	CFH	Complement factor H	CFAH_HUMAN
P04278	SHBG	Sex hormone-binding globulin	SHBG_HUMAN
Q92954	PRG4	Proteoglycan 4	PRG4_HUMAN
P0C0L4	C4A	Complement C4-A	CO4A_HUMAN
P22352	GPX3	Glutathione peroxidase 3	GPX3_HUMAN
P43652	AFM	Afamin	AFAM_HUMAN
P20742	PZP	Pregnancy zone protein	PZP_HUMAN
P01019	AGT	Angiotensinogen	ANGT_HUMAN
Q08380	LGALS3BP	Galectin-3-binding protein	LG3BP_HUMAN
Q96PD5	PGLYRP2	N-acetylmuramoyl-L-alanine amidase	PGRP2_HUMAN
P05156	CFI	Complement factor I	CFAI_HUMAN
Q96IY4	CPB2	Carboxypeptidase B2	CBPB2_HUMAN
P02749	APOH	Beta-2-glycoprotein 1	APOH_HUMAN
P02743	APCS	Serum amyloid P-component	SAMP_HUMAN
P01871	IGHM	Ig mu chain C region	IGHM_HUMAN
Q15166	PON3	Serum paraoxonase/lactonase 3	PON3_HUMAN
P27918	CFP	Properdin	PROP_HUMAN
P07360	C8G	Complement component C8 gamma chain	CO8G_HUMAN
O75636	FCN3	Ficolin-3	FCN3_HUMAN
Q14520	HABP2	Hyaluronan-binding protein 2	HABP2_HUMAN
P01877	IGHA2	Ig alpha-2 chain C region	IGHA2_HUMAN
P18428	LBP	Lipopolysaccharide-binding protein	LBP_HUMAN
O43866	CD5L	CD5 antigen-like	CD5L_HUMAN
P25311	AZGP1	Zinc-alpha-2-glycoprotein	ZA2G_HUMAN
P06276	BCHE	Cholinesterase	CHLE_HUMAN
P22891	PROZ	Vitamin K-dependent protein Z	PROZ_HUMAN
P01859	IGHG2	Ig gamma-2 chain C region	IGHG2_HUMAN
Q13790	APOF	Apolipoprotein F	APOF_HUMAN
P04004	VTN	Vitronectin	VTNC_HUMAN
P02671	FGA	Fibrinogen alpha chain	FIBA_HUMAN
P35030	PRSS3	Trypsin-3	TRY3_HUMAN
P05160	F13B	Coagulation factor XIII B chain	F13B_HUMAN
P05543	SERPINA7	Thyroxine-binding globulin	THBG_HUMAN
P02766	TTR	Transthyretin	TTHY_HUMAN
P01011	SERPINA3	Alpha-1-antichymotrypsin	AACT_HUMAN
Q13103	SPP2	Secreted phosphoprotein 24	SPP24_HUMAN
P05155	SERPING1	Plasma protease C1 inhibitor	IC1_HUMAN
Q9UK55	SERPINA10	Protein Z-dependent protease inhibitor	ZPI_HUMAN
P54108	CRISP3	Cysteine-rich secretory protein 3	CRIS3_HUMAN
Q06033	ITIH3	Inter-alpha-trypsin inhibitor heavy chain H3	ITIH3_HUMAN
P10643	C7	Complement component C7	CO7_HUMAN
P04003	C4BPA	C4b-binding protein alpha chain	C4BPA_HUMAN
P01861	IGHG4	Ig gamma-4 chain C region	IGHG4_HUMAN
P01023	A2M	Alpha-2-macroglobulin	A2MG_HUMAN
O75882	ATRN	Attractin	ATRN_HUMAN
P04196	HRG	Histidine-rich glycoprotein	HRG_HUMAN
P07357	C8A	Complement component C8 alpha chain	CO8A_HUMAN
P14151	SELL	L-selectin	LYAM1_HUMAN
P07358	C8B	Complement component C8 beta chain	CO8B_HUMAN
P15169	CPN1	Carboxypeptidase N catalytic chain	CBPN_HUMAN
P08571	CD14	Monocyte differentiation antigen CD14	CD14_HUMAN
P01600	NaN	Ig kappa chain V-I region Hau	KV108_HUMAN
P13727	PRG2	Bone marrow proteoglycan	PRG2_HUMAN
P01024	C3	Complement C3	CO3_HUMAN
P04217	A1BG	Alpha-1B-glycoprotein	A1BG_HUMAN
P11597	CETP	Cholesteryl ester transfer protein	CETP_HUMAN
P03952	KLKB1	Plasma kallikrein	KLKB1_HUMAN
P00740	F9	Coagulation factor IX	FA9_HUMAN
P01031	C5	Complement C5	CO5_HUMAN
P35858	IGFALS	Insulin-like growth factor-binding protein complex acid labile subunit	ALS_HUMAN
P13671	C6	Complement component C6	CO6_HUMAN
O00391	QSOX1	Sulfhydryl oxidase 1	QSOX1_HUMAN
Q04756	HGFAC	Hepatocyte growth factor activator	HGFA_HUMAN
P05546	SERPIND1	Heparin cofactor 2	HEP2_HUMAN
P01880	IGHD	Ig delta chain C region	IGHD_HUMAN
P19823	ITIH2	Inter-alpha-trypsin inhibitor heavy chain H2	ITIH2_HUMAN
P36955	SERPINF1	Pigment epithelium-derived factor	PEDF_HUMAN
P23083	NaN	Ig heavy chain V-I region V35	HV103_HUMAN
P01620	NaN	Ig kappa chain V-III region SIE	KV302_HUMAN
P02768	ALB	Serum albumin	ALBU_HUMAN
Q6H9L7	ISM2	Isthmin-2	ISM2_HUMAN
O00187	MASP2	Mannan-binding lectin serine protease 2	MASP2_HUMAN
P02760	AMBP	Protein AMBP	AMBP_HUMAN
Q15485	FCN2	Ficolin-2	FCN2_HUMAN
P19440;P36268	GGT1;GGT2	Gamma-glutamyltranspeptidase 1;Inactive gamma-glutamyltranspeptidase 2	GGT1_HUMAN;GGT2_HUMAN
O14791	APOL1	Apolipoprotein L1	APOL1_HUMAN
P02741	CRP	C-reactive protein	CRP_HUMAN
P12955	PEPD	Xaa-Pro dipeptidase	PEPD_HUMAN
P11226	MBL2	Mannose-binding protein C	MBL2_HUMAN
P01042	KNG1	Kininogen-1	KNG1_HUMAN
Q13219	PAPPA	Pappalysin-1	PAPP1_HUMAN
P18065	IGFBP2	Insulin-like growth factor-binding protein 2	IBP2_HUMAN
Q00887	PSG9	Pregnancy-specific beta-1-glycoprotein 9	PSG9_HUMAN
P01602	IGKV1-5	Ig heavy chain V-I region 5 (Fragment)	KV110_HUMAN
P06681	C2	Complement C2	CO2_HUMAN
P01621	NaN	Ig kappa chain V-III region NG9 (Fragment)	KV303_HUMAN
P01591	JCHAIN	Immunoglobulin J chain	IGJ_HUMAN
Q9UGM5	FETUB	Fetuin-B	FETUB_HUMAN
P06318	NaN	Ig lambda chain V-VI region WLT	LV604_HUMAN
P49747	COMP	Cartilage oligomeric matrix protein	COMP_HUMAN
Q9BWP8	COLEC11	Collectin-11	COL11_HUMAN
Q02985	CFHR3	Complement factor H-related protein 3	FHR3_HUMAN
P03951	F11	Coagulation factor XI	FA11_HUMAN
P04275	VWF	von Willebrand factor	VWF_HUMAN
P01612	NaN	Ig kappa chain V-I region Mev	KV120_HUMAN
P06317	NaN	Ig lambda chain V-VI region SUT	LV603_HUMAN
P06309	NaN	Ig kappa chain V-II region GM607 (Fragment)	KV205_HUMAN
P02763	ORM1	Alpha-1-acid glycoprotein 1	A1AG1_HUMAN
P01601	IGKV1D-16	Ig kappa chain V-ID region 16 (Fragment)	KV109_HUMAN
P01833	PIGR	Polymeric immunoglobulin receptor	PIGR_HUMAN
Q8NG11	TSPAN14	Tetraspanin-14	TSN14_HUMAN
P23528	CFL1	Cofilin-1	COF1_HUMAN
P15151	PVR	Poliovirus receptor	PVR_HUMAN
P55058	PLTP	Phospholipid transfer protein	PLTP_HUMAN
Q6UY14	ADAMTSL4	ADAMTS-like protein 4	ATL4_HUMAN
P04220	NaN	Ig mu heavy chain disease protein	MUCB_HUMAN
P22105	TNXB	Tenascin-X	TENX_HUMAN
Q15075	EEA1	Early endosome antigen 1	EEA1_HUMAN
Q8N0X4	CLYBL	Citrate lyase subunit beta-like protein, mitochondrial	CLYBL_HUMAN
P55103	INHBC	Inhibin beta C chain	INHBC_HUMAN
P48740	MASP1	Mannan-binding lectin serine protease 1	MASP1_HUMAN
P10912	GHR	Growth hormone receptor	GHR_HUMAN
P19827	ITIH1	Inter-alpha-trypsin inhibitor heavy chain H1	ITIH1_HUMAN
P02790	HPX	Hemopexin	HEMO_HUMAN
P01857	IGHG1	Ig gamma-1 chain C region	IGHG1_HUMAN
P54802	NAGLU	Alpha-N-acetylglucosaminidase	ANAG_HUMAN
P05090	APOD	Apolipoprotein D	APOD_HUMAN
P27169	PON1	Serum paraoxonase/arylesterase 1	PON1_HUMAN
P55056	APOC4	Apolipoprotein C-IV	APOC4_HUMAN
P01617	NaN	Ig kappa chain V-II region TEW	KV204_HUMAN
Q14624	ITIH4	Inter-alpha-trypsin inhibitor heavy chain H4	ITIH4_HUMAN
P01860	IGHG3	Ig gamma-3 chain C region	IGHG3_HUMAN
Q9UHG3	PCYOX1	Prenylcysteine oxidase 1	PCYOX_HUMAN
P04406	GAPDH	Glyceraldehyde-3-phosphate dehydrogenase	G3P_HUMAN
P80108	GPLD1	Phosphatidylinositol-glycan-specific phospholipase D	PHLD_HUMAN
P00738	HP	Haptoglobin	HPT_HUMAN
P0CG05	IGLC2	Ig lambda-2 chain C regions	LAC2_HUMAN
Q9NPH3	IL1RAP	Interleukin-1 receptor accessory protein	IL1AP_HUMAN
P07339	CTSD	Cathepsin D	CATD_HUMAN
P01775	NaN	Ig heavy chain V-III region LAY	HV314_HUMAN
O95445	APOM	Apolipoprotein M	APOM_HUMAN
P00748	F12	Coagulation factor XII	FA12_HUMAN
P26358	DNMT1	DNA (cytosine-5)-methyltransferase 1	DNMT1_HUMAN
P35527	KRT9	Keratin, type I cytoskeletal 9	K1C9_HUMAN
P23470	PTPRG	Receptor-type tyrosine-protein phosphatase gamma	PTPRG_HUMAN
P02750	LRG1	Leucine-rich alpha-2-glycoprotein	A2GL_HUMAN
Q8WUM4	PDCD6IP	Programmed cell death 6-interacting protein	PDC6I_HUMAN
P06310	NaN	Ig kappa chain V-II region RPMI 6410	KV206_HUMAN
P61009	SPCS3	Signal peptidase complex subunit 3	SPCS3_HUMAN
P06727	APOA4	Apolipoprotein A-IV	APOA4_HUMAN
P51884	LUM	Lumican	LUM_HUMAN
Q6ZN30	BNC2	Zinc finger protein basonuclin-2	BNC2_HUMAN
P04433	NaN	Ig kappa chain V-III region VG (Fragment)	KV309_HUMAN
P80748	NaN	Ig lambda chain V-III region LOI	LV302_HUMAN
P09172	DBH	Dopamine beta-hydroxylase	DOPO_HUMAN
P04207	NaN	Ig kappa chain V-III region CLL	KV308_HUMAN
P01716	NaN	Ig lambda chain V-IV region X	LV402_HUMAN
Q12907	LMAN2	Vesicular integral-membrane protein VIP36	LMAN2_HUMAN
P11465	PSG2	Pregnancy-specific beta-1-glycoprotein 2	PSG2_HUMAN
P00488	F13A1	Coagulation factor XIII A chain	F13A_HUMAN
Q86U17	SERPINA11	Serpin A11	SPA11_HUMAN
Q9NPY3	CD93	Complement component C1q receptor	C1QR1_HUMAN
P00918	CA2	Carbonic anhydrase 2	CAH2_HUMAN
P0DJI9	SAA2	Serum amyloid A-2 protein	SAA2_HUMAN
P16070	CD44	CD44 antigen	CD44_HUMAN
P60709	ACTB	Actin, cytoplasmic 1	ACTB_HUMAN
B9A064	IGLL5	Immunoglobulin lambda-like polypeptide 5	IGLL5_HUMAN
P08311	CTSG	Cathepsin G	CATG_HUMAN
Q9C0B1	FTO	Alpha-ketoglutarate-dependent dioxygenase FTO	FTO_HUMAN
Q99650	OSMR	Oncostatin-M-specific receptor subunit beta	OSMR_HUMAN
Q8IXB1	DNAJC10	DnaJ homolog subfamily C member 10	DJC10_HUMAN
P0DML2;P0DML3	CSH1;CSH2	Chorionic somatomammotropin hormone 1;Chorionic somatomammotropin hormone 2	CSH1_HUMAN;CSH2_HUMAN
Q9NQ79	CRTAC1	Cartilage acidic protein 1	CRAC1_HUMAN
Q8WZ42	TTN	Titin	TITIN_HUMAN
Q92820	GGH	Gamma-glutamyl hydrolase	GGH_HUMAN
P56199	ITGA1	Integrin alpha-1	ITA1_HUMAN
P02679	FGG	Fibrinogen gamma chain	FIBG_HUMAN
P12111	COL6A3	Collagen alpha-3(VI) chain	CO6A3_HUMAN
Q01082	SPTBN1	Spectrin beta chain, non-erythrocytic 1	SPTB2_HUMAN
P54289	CACNA2D1	Voltage-dependent calcium channel subunit alpha-2/delta-1	CA2D1_HUMAN
Q15113	PCOLCE	Procollagen C-endopeptidase enhancer 1	PCOC1_HUMAN
P61626	LYZ	Lysozyme C	LYSC_HUMAN
P14543	NID1	Nidogen-1	NID1_HUMAN
P01763	NaN	Ig heavy chain V-III region WEA	HV302_HUMAN
P01780	NaN	Ig heavy chain V-III region JON	HV319_HUMAN
P05452	CLEC3B	Tetranectin	TETN_HUMAN
P48643	CCT5	T-complex protein 1 subunit epsilon	TCPE_HUMAN
P07900	HSP90AA1	Heat shock protein HSP 90-alpha	HS90A_HUMAN
P69905	HBA1	Hemoglobin subunit alpha	HBA_HUMAN
Q06210	GFPT1	Glutamine--fructose-6-phosphate aminotransferase [isomerizing] 1	GFPT1_HUMAN
P01598	NaN	Ig kappa chain V-I region EU	KV106_HUMAN
P04208	NaN	Ig lambda chain V-I region WAH	LV106_HUMAN
P22692	IGFBP4	Insulin-like growth factor-binding protein 4	IBP4_HUMAN
P06396	GSN	Gelsolin	GELS_HUMAN
Q6UX71	PLXDC2	Plexin domain-containing protein 2	PXDC2_HUMAN
P02788	LTF	Lactotransferrin	TRFL_HUMAN
P51003	PAPOLA	Poly(A) polymerase alpha	PAPOA_HUMAN
P01772	NaN	Ig heavy chain V-III region KOL	HV311_HUMAN
Q9BY67	CADM1	Cell adhesion molecule 1	CADM1_HUMAN
P01034	CST3	Cystatin-C	CYTC_HUMAN
O95497	VNN1	Pantetheinase	VNN1_HUMAN
P01625	NaN	Ig kappa chain V-IV region Len	KV402_HUMAN
P04899	GNAI2	Guanine nucleotide-binding protein G(i) subunit alpha-2	GNAI2_HUMAN
Q9UNN8	PROCR	Endothelial protein C receptor	EPCR_HUMAN
P01714	NaN	Ig lambda chain V-III region SH	LV301_HUMAN
P40197	GP5	Platelet glycoprotein V	GPV_HUMAN
O75179	ANKRD17	Ankyrin repeat domain-containing protein 17	ANR17_HUMAN
Q13822	ENPP2	Ectonucleotide pyrophosphatase/phosphodiesterase family member 2	ENPP2_HUMAN
P31948	STIP1	Stress-induced-phosphoprotein 1	STIP1_HUMAN
Q9BXR6	CFHR5	Complement factor H-related protein 5	FHR5_HUMAN
P50851	LRBA	Lipopolysaccharide-responsive and beige-like anchor protein	LRBA_HUMAN
P07477	PRSS1	Trypsin-1	TRY1_HUMAN
P20851	C4BPB	C4b-binding protein beta chain	C4BPB_HUMAN
P07858	CTSB	Cathepsin B	CATB_HUMAN
P40227	CCT6A	T-complex protein 1 subunit zeta	TCPZ_HUMAN
Q6VUC0	TFAP2E	Transcription factor AP-2-epsilon	AP2E_HUMAN
P04434	NaN	Ig kappa chain V-III region VH (Fragment)	KV310_HUMAN
O00533	CHL1	Neural cell adhesion molecule L1-like protein	NCHL1_HUMAN
Q86YV9	HPS6	Hermansky-Pudlak syndrome 6 protein	HPS6_HUMAN
P50552	VASP	Vasodilator-stimulated phosphoprotein	VASP_HUMAN
P37802	TAGLN2	Transgelin-2	TAGL2_HUMAN
P01717	NaN	Ig lambda chain V-IV region Hil	LV403_HUMAN
P04075	ALDOA	Fructose-bisphosphate aldolase A	ALDOA_HUMAN
Q8TF62	ATP8B4	Probable phospholipid-transporting ATPase IM	AT8B4_HUMAN
P24158	PRTN3	Myeloblastin	PRTN3_HUMAN
P07686	HEXB	Beta-hexosaminidase subunit beta	HEXB_HUMAN
Q9H3S7	PTPN23	Tyrosine-protein phosphatase non-receptor type 23	PTN23_HUMAN
P43121	MCAM	Cell surface glycoprotein MUC18	MUC18_HUMAN
Q16610	ECM1	Extracellular matrix protein 1	ECM1_HUMAN
P02654	APOC1	Apolipoprotein C-I	APOC1_HUMAN
Q8WZ75	ROBO4	Roundabout homolog 4	ROBO4_HUMAN
P01766	NaN	Ig heavy chain V-III region BRO	HV305_HUMAN
P49908	SEPP1	Selenoprotein P	SEPP1_HUMAN
P02753	RBP4	Retinol-binding protein 4	RET4_HUMAN
P02647	APOA1	Apolipoprotein A-I	APOA1_HUMAN
Q96KN2	CNDP1	Beta-Ala-His dipeptidase	CNDP1_HUMAN
P01743	NaN	Ig heavy chain V-I region HG3	HV102_HUMAN
P01610	NaN	Ig kappa chain V-I region WEA	KV118_HUMAN
P07996	THBS1	Thrombospondin-1	TSP1_HUMAN
P01701	NaN	Ig lambda chain V-I region NEW	LV103_HUMAN
O75015	FCGR3B	Low affinity immunoglobulin gamma Fc region receptor III-B	FCG3B_HUMAN
P01764	IGHV3-23	Ig heavy chain V-III region 23	HV303_HUMAN
Q9P1F3	ABRACL	Costars family protein ABRACL	ABRAL_HUMAN
P06889	NaN	Ig lambda chain V-IV region MOL	LV405_HUMAN
P49913	CAMP	Cathelicidin antimicrobial peptide	CAMP_HUMAN
P02649	APOE	Apolipoprotein E	APOE_HUMAN
Q5T5C0	STXBP5	Syntaxin-binding protein 5	STXB5_HUMAN
P49368	CCT3	T-complex protein 1 subunit gamma	TCPG_HUMAN
Q01973	ROR1	Inactive tyrosine-protein kinase transmembrane receptor ROR1	ROR1_HUMAN
P01708	NaN	Ig lambda chain V-II region BUR	LV205_HUMAN
P01613	NaN	Ig kappa chain V-I region Ni	KV121_HUMAN
Q99969	RARRES2	Retinoic acid receptor responder protein 2	RARR2_HUMAN
P13473	LAMP2	Lysosome-associated membrane glycoprotein 2	LAMP2_HUMAN
Q6EMK4	VASN	Vasorin	VASN_HUMAN
P04211	NaN	Ig lambda chain V region 4A	LV001_HUMAN
P16035	TIMP2	Metalloproteinase inhibitor 2	TIMP2_HUMAN
P49914	MTHFS	5-formyltetrahydrofolate cyclo-ligase	MTHFS_HUMAN
P01703	NaN	Ig lambda chain V-I region NEWM	LV105_HUMAN
P32119	PRDX2	Peroxiredoxin-2	PRDX2_HUMAN
Q9P2P1	NYNRIN	Protein NYNRIN	NYNRI_HUMAN
P02745	C1QA	Complement C1q subcomponent subunit A	C1QA_HUMAN
P02652	APOA2	Apolipoprotein A-II	APOA2_HUMAN
O76031	CLPX	ATP-dependent Clp protease ATP-binding subunit clpX-like, mitochondrial	CLPX_HUMAN
Q9NZP8	C1RL	Complement C1r subcomponent-like protein	C1RL_HUMAN
P26038	MSN	Moesin	MOES_HUMAN
P07333	CSF1R	Macrophage colony-stimulating factor 1 receptor	CSF1R_HUMAN
P00746	CFD	Complement factor D	CFAD_HUMAN
P11021	HSPA5	78 kDa glucose-regulated protein	GRP78_HUMAN
P10909	CLU	Clusterin	CLUS_HUMAN
P36980	CFHR2	Complement factor H-related protein 2	FHR2_HUMAN
Q9UHN6	TMEM2	Transmembrane protein 2	TMEM2_HUMAN
Q8IVU3	HERC6	Probable E3 ubiquitin-protein ligase HERC6	HERC6_HUMAN
P09486	SPARC	SPARC	SPRC_HUMAN
P00450	CP	Ceruloplasmin	CERU_HUMAN
Q9C0K7	STRADB	STE20-related kinase adapter protein beta	STRAB_HUMAN
Q9BZE9	ASPSCR1	Tether containing UBX domain for GLUT4	ASPC1_HUMAN
Q9UNW1	MINPP1	Multiple inositol polyphosphate phosphatase 1	MINP1_HUMAN
P01773	NaN	Ig heavy chain V-III region BUR	HV312_HUMAN
O75144	ICOSLG	ICOS ligand	ICOSL_HUMAN
P01742;P01761;P06326	NaN	Ig heavy chain V-I region EU;Ig heavy chain V-I region SIE;Ig heavy chain V-I region Mot	HV101_HUMAN;HV106_HUMAN;HV107_HUMAN
Q13043	STK4	Serine/threonine-protein kinase 4	STK4_HUMAN
Q9Y6R7	FCGBP	IgGFc-binding protein	FCGBP_HUMAN
P80419	NaN	Ig heavy chain V-III region GAR	HV322_HUMAN
P01596	NaN	Ig kappa chain V-I region CAR	KV104_HUMAN
P98160	HSPG2	Basement membrane-specific heparan sulfate proteoglycan core protein	PGBM_HUMAN
P03950	ANG	Angiogenin	ANGI_HUMAN
O75150	RNF40	E3 ubiquitin-protein ligase BRE1B	BRE1B_HUMAN
P33908	MAN1A1	Mannosyl-oligosaccharide 1,2-alpha-mannosidase IA	MA1A1_HUMAN
Q86XA9;Q9P2D3	HEATR5A;HEATR5B	HEAT repeat-containing protein 5A;HEAT repeat-containing protein 5B	HTR5A_HUMAN;HTR5B_HUMAN
Q08188	TGM3	Protein-glutamine gamma-glutamyltransferase E	TGM3_HUMAN
P06315	NaN	Ig kappa chain V region EV15	KV501_HUMAN
P0DJI8	SAA1	Serum amyloid A-1 protein	SAA1_HUMAN
Q15848	ADIPOQ	Adiponectin	ADIPO_HUMAN
Q9Y6Z7	COLEC10	Collectin-10	COL10_HUMAN
P09871	C1S	Complement C1s subcomponent	C1S_HUMAN
Q14126	DSG2	Desmoglein-2	DSG2_HUMAN
P07737	PFN1	Profilin-1	PROF1_HUMAN
P43251	BTD	Biotinidase	BTD_HUMAN
P01771	NaN	Ig heavy chain V-III region HIL	HV310_HUMAN
Q9Y5C1	ANGPTL3	Angiopoietin-related protein 3	ANGL3_HUMAN
P17066;P48741	HSPA6;HSPA7	Heat shock 70 kDa protein 6;Putative heat shock 70 kDa protein 7	HSP76_HUMAN;HSP77_HUMAN
Q16557	PSG3	Pregnancy-specific beta-1-glycoprotein 3	PSG3_HUMAN
P19320	VCAM1	Vascular cell adhesion protein 1	VCAM1_HUMAN
Q6Q788	APOA5	Apolipoprotein A-V	APOA5_HUMAN
P49750	YLPM1	YLP motif-containing protein 1	YLPM1_HUMAN
P02765	AHSG	Alpha-2-HS-glycoprotein	FETUA_HUMAN
P07225	PROS1	Vitamin K-dependent protein S	PROS_HUMAN
P80188	LCN2	Neutrophil gelatinase-associated lipocalin	NGAL_HUMAN
P68032	ACTC1	Actin, alpha cardiac muscle 1	ACTC_HUMAN
Q8NE86	MCU	Calcium uniporter protein, mitochondrial	MCU_HUMAN
P04430	NaN	Ig kappa chain V-I region BAN	KV122_HUMAN
P08519	LPA	Apolipoprotein(a)	APOA_HUMAN
O15195	VILL	Villin-like protein	VILL_HUMAN
P01778	NaN	Ig heavy chain V-III region ZAP	HV317_HUMAN
P02746	C1QB	Complement C1q subcomponent subunit B	C1QB_HUMAN
Q8TEX9	IPO4	Importin-4	IPO4_HUMAN
P01765	NaN	Ig heavy chain V-III region TIL	HV304_HUMAN
O75460	ERN1	Serine/threonine-protein kinase/endoribonuclease IRE1	ERN1_HUMAN
P01781	NaN	Ig heavy chain V-III region GAL	HV320_HUMAN
P52209	PGD	6-phosphogluconate dehydrogenase, decarboxylating	6PGD_HUMAN
Q12860	CNTN1	Contactin-1	CNTN1_HUMAN
P01611	NaN	Ig kappa chain V-I region Wes	KV119_HUMAN
P04264	KRT1	Keratin, type II cytoskeletal 1	K2C1_HUMAN
Q03591	CFHR1	Complement factor H-related protein 1	FHR1_HUMAN
P01624	NaN	Ig kappa chain V-III region POM	KV306_HUMAN
Q9Y646	CPQ	Carboxypeptidase Q	CBPQ_HUMAN
Q9UQ72	PSG11	Pregnancy-specific beta-1-glycoprotein 11	PSG11_HUMAN
Q9H8L6	MMRN2	Multimerin-2	MMRN2_HUMAN
P08637	FCGR3A	Low affinity immunoglobulin gamma Fc region receptor III-A	FCG3A_HUMAN
Q86VB7	CD163	Scavenger receptor cysteine-rich type 1 protein M130	C163A_HUMAN
P08185	SERPINA6	Corticosteroid-binding globulin	CBG_HUMAN
P12259	F5	Coagulation factor V	FA5_HUMAN
P69891	HBG1	Hemoglobin subunit gamma-1	HBG1_HUMAN
P0C0L5	C4B	Complement C4-B	CO4B_HUMAN
P41222	PTGDS	Prostaglandin-H2 D-isomerase	PTGDS_HUMAN
P43629;Q14943	KIR3DL1;KIR3DS1	Killer cell immunoglobulin-like receptor 3DL1;Killer cell immunoglobulin-like receptor 3DS1	KI3L1_HUMAN;KI3S1_HUMAN
P40189	IL6ST	Interleukin-6 receptor subunit beta	IL6RB_HUMAN
P39060	COL18A1	Collagen alpha-1(XVIII) chain	COIA1_HUMAN
Q07954	LRP1	Prolow-density lipoprotein receptor-related protein 1	LRP1_HUMAN
Q96I99	SUCLG2	Succinyl-CoA ligase [GDP-forming] subunit beta, mitochondrial	SUCB2_HUMAN
Q86UD1	OAF	Out at first protein homolog	OAF_HUMAN
P02776	PF4	Platelet factor 4	PLF4_HUMAN
P00739	HPR	Haptoglobin-related protein	HPTR_HUMAN
P15144	ANPEP	Aminopeptidase N	AMPN_HUMAN
P13598	ICAM2	Intercellular adhesion molecule 2	ICAM2_HUMAN
P35240	NF2	Merlin	MERL_HUMAN
P27348	YWHAQ	14-3-3 protein theta	1433T_HUMAN
P21333	FLNA	Filamin-A	FLNA_HUMAN
P68871	HBB	Hemoglobin subunit beta	HBB_HUMAN
Q16706	MAN2A1	Alpha-mannosidase 2	MA2A1_HUMAN
P18136	NaN	Ig kappa chain V-III region HIC	KV313_HUMAN
Q9BTY2	FUCA2	Plasma alpha-L-fucosidase	FUCO2_HUMAN
A0M8Q6	IGLC7	Ig lambda-7 chain C region	LAC7_HUMAN
P33993	MCM7	DNA replication licensing factor MCM7	MCM7_HUMAN
Q4G148	GXYLT1	Glucoside xylosyltransferase 1	GXLT1_HUMAN
P08697	SERPINF2	Alpha-2-antiplasmin	A2AP_HUMAN
P33151	CDH5	Cadherin-5	CADH5_HUMAN
P07359	GP1BA	Platelet glycoprotein Ib alpha chain	GP1BA_HUMAN
P13489	RNH1	Ribonuclease inhibitor	RINI_HUMAN
P02786	TFRC	Transferrin receptor protein 1	TFR1_HUMAN
P04431	NaN	Ig kappa chain V-I region Walker	KV123_HUMAN
Q5VU43	PDE4DIP	Myomegalin	MYOME_HUMAN
P01876	IGHA1	Ig alpha-1 chain C region	IGHA1_HUMAN
P41218	MNDA	Myeloid cell nuclear differentiation antigen	MNDA_HUMAN
Q14766	LTBP1	Latent-transforming growth factor beta-binding protein 1	LTBP1_HUMAN
P13645	KRT10	Keratin, type I cytoskeletal 10	K1C10_HUMAN
P10124	SRGN	Serglycin	SRGN_HUMAN
Q9H1B7	IRF2BPL	Interferon regulatory factor 2-binding protein-like	I2BPL_HUMAN
Q16853	AOC3	Membrane primary amine oxidase	AOC3_HUMAN
P15814	IGLL1	Immunoglobulin lambda-like polypeptide 1	IGLL1_HUMAN
P01009	SERPINA1	Alpha-1-antitrypsin	A1AT_HUMAN
P29622	SERPINA4	Kallistatin	KAIN_HUMAN
P01609	NaN	Ig kappa chain V-I region Scw	KV117_HUMAN
Q92496	CFHR4	Complement factor H-related protein 4	FHR4_HUMAN
P34096	RNASE4	Ribonuclease 4	RNAS4_HUMAN
Q99417	MYCBP	C-Myc-binding protein	MYCBP_HUMAN
O43184	ADAM12	Disintegrin and metalloproteinase domain-containing protein 12	ADA12_HUMAN
Q02818	NUCB1	Nucleobindin-1	NUCB1_HUMAN
P02655	APOC2	Apolipoprotein C-II	APOC2_HUMAN
P08709	F7	Coagulation factor VII	FA7_HUMAN
Q96RL7	VPS13A	Vacuolar protein sorting-associated protein 13A	VP13A_HUMAN
P02774	GC	Vitamin D-binding protein	VTDB_HUMAN
P55786	NPEPPS	Puromycin-sensitive aminopeptidase	PSA_HUMAN
P67936	TPM4	Tropomyosin alpha-4 chain	TPM4_HUMAN
P59665;P59666	DEFA1;DEFA3	Neutrophil defensin 1;Neutrophil defensin 3	DEF1_HUMAN;DEF3_HUMAN
P07195	LDHB	L-lactate dehydrogenase B chain	LDHB_HUMAN
P04070	PROC	Vitamin K-dependent protein C	PROC_HUMAN
P02748	C9	Complement component C9	CO9_HUMAN
Q9Y2H5	PLEKHA6	Pleckstrin homology domain-containing family A member 6	PKHA6_HUMAN
Q13740	ALCAM	CD166 antigen	CD166_HUMAN
P00751	CFB	Complement factor B	CFAB_HUMAN
Q6PL18	ATAD2	ATPase family AAA domain-containing protein 2	ATAD2_HUMAN
P18054	ALOX12	Arachidonate 12-lipoxygenase, 12S-type	LOX12_HUMAN
Q9UJ41	RABGEF1	Rab5 GDP/GTP exchange factor	RABX5_HUMAN
Q9Y4B5	MTCL1	Microtubule cross-linking factor 1	MTCL1_HUMAN
Q9UM47	NOTCH3	Neurogenic locus notch homolog protein 3	NOTC3_HUMAN
P01594	NaN	Ig kappa chain V-I region AU	KV102_HUMAN
P14209	CD99	CD99 antigen	CD99_HUMAN
Q02224	CENPE	Centromere-associated protein E	CENPE_HUMAN
Q86YW5	TREML1	Trem-like transcript 1 protein	TRML1_HUMAN
Q13201	MMRN1	Multimerin-1	MMRN1_HUMAN
Q92797	SYMPK	Symplekin	SYMPK_HUMAN
P19652	ORM2	Alpha-1-acid glycoprotein 2	A1AG2_HUMAN
A6NHR9	SMCHD1	Structural maintenance of chromosomes flexible hinge domain-containing protein 1	SMHD1_HUMAN
P08833	IGFBP1	Insulin-like growth factor-binding protein 1	IBP1_HUMAN
P14780	MMP9	Matrix metalloproteinase-9	MMP9_HUMAN
P55290	CDH13	Cadherin-13	CAD13_HUMAN
Q15293	RCN1	Reticulocalbin-1	RCN1_HUMAN
P01824	NaN	Ig heavy chain V-II region WAH	HV206_HUMAN
Q6UXB8	PI16	Peptidase inhibitor 16	PI16_HUMAN
Q96AC1	FERMT2	Fermitin family homolog 2	FERM2_HUMAN
P01033	TIMP1	Metalloproteinase inhibitor 1	TIMP1_HUMAN
O00151	PDLIM1	PDZ and LIM domain protein 1	PDLI1_HUMAN
P0CG47;P0CG48;P62979;P62987	UBB;UBC;RPS27A;UBA52	Polyubiquitin-B;Polyubiquitin-C;Ubiquitin-40S ribosomal protein S27a;Ubiquitin-60S ribosomal protein L40	UBB_HUMAN;UBC_HUMAN;RS27A_HUMAN;RL40_HUMAN
Q9UK59	DBR1	Lariat debranching enzyme	DBR1_HUMAN
Q9UIQ6	LNPEP	Leucyl-cystinyl aminopeptidase	LCAP_HUMAN
O43396	TXNL1	Thioredoxin-like protein 1	TXNL1_HUMAN
A6NJS3	IGHV1OR21-1	Putative V-set and immunoglobulin domain-containing-like protein IGHV1OR21-1	IV1U1_HUMAN
P08253	MMP2	72 kDa type IV collagenase	MMP2_HUMAN
Q15021	NCAPD2	Condensin complex subunit 1	CND1_HUMAN
P04209	NaN	Ig lambda chain V-II region NIG-84	LV211_HUMAN
P35542	SAA4	Serum amyloid A-4 protein	SAA4_HUMAN
Q12913	PTPRJ	Receptor-type tyrosine-protein phosphatase eta	PTPRJ_HUMAN
P06702	S100A9	Protein S100-A9	S10A9_HUMAN
Q9HDC9	APMAP	Adipocyte plasma membrane-associated protein	APMAP_HUMAN
A1L4H1	SSC5D	Soluble scavenger receptor cysteine-rich domain-containing protein SSC5D	SRCRL_HUMAN
P01767	NaN	Ig heavy chain V-III region BUT	HV306_HUMAN
Q92499	DDX1	ATP-dependent RNA helicase DDX1	DDX1_HUMAN
Q14515	SPARCL1	SPARC-like protein 1	SPRL1_HUMAN
Q01459	CTBS	Di-N-acetylchitobiase	DIAC_HUMAN
P15586	GNS	N-acetylglucosamine-6-sulfatase	GNS_HUMAN
Q15942	ZYX	Zyxin	ZYX_HUMAN
Q7Z7M0	MEGF8	Multiple epidermal growth factor-like domains protein 8	MEGF8_HUMAN
Q8NBP7	PCSK9	Proprotein convertase subtilisin/kexin type 9	PCSK9_HUMAN
P02787	TF	Serotransferrin	TRFE_HUMAN
P30041	PRDX6	Peroxiredoxin-6	PRDX6_HUMAN
P04040	CAT	Catalase	CATA_HUMAN
P14625	HSP90B1	Endoplasmin	ENPL_HUMAN
A0A075B759;F5H284;P0DN26	PPIAL4E;PPIAL4D;PPIAL4F	Peptidyl-prolyl cis-trans isomerase A-like 4E;Peptidyl-prolyl cis-trans isomerase A-like 4D;Peptidyl-prolyl cis-trans isomerase A-like 4F	PAL4E_HUMAN;PAL4D_HUMAN;PAL4F_HUMAN
P18206	VCL	Vinculin	VINC_HUMAN
P01608	NaN	Ig kappa chain V-I region Roy	KV116_HUMAN
Q9H3P2	NELFA	Negative elongation factor A	NELFA_HUMAN
P14735	IDE	Insulin-degrading enzyme	IDE_HUMAN
Q06830	PRDX1	Peroxiredoxin-1	PRDX1_HUMAN
P61769	B2M	Beta-2-microglobulin	B2MG_HUMAN
P02675	FGB	Fibrinogen beta chain	FIBB_HUMAN
P06311	NaN	Ig kappa chain V-III region IARC/BL41	KV311_HUMAN
P01616	NaN	Ig kappa chain V-II region MIL	KV203_HUMAN
P04180	LCAT	Phosphatidylcholine-sterol acyltransferase	LCAT_HUMAN
Q13616	CUL1	Cullin-1	CUL1_HUMAN
P22792	CPN2	Carboxypeptidase N subunit 2	CPN2_HUMAN
Q66K66	TMEM198	Transmembrane protein 198	TM198_HUMAN
P00736	C1R	Complement C1r subcomponent	C1R_HUMAN
P01605	NaN	Ig kappa chain V-I region Lay	KV113_HUMAN
Q8IUB2	WFDC3	WAP four-disulfide core domain protein 3	WFDC3_HUMAN
P07998	RNASE1	Ribonuclease pancreatic	RNAS1_HUMAN
P01008	SERPINC1	Antithrombin-III	ANT3_HUMAN
P24593	IGFBP5	Insulin-like growth factor-binding protein 5	IBP5_HUMAN
P04206	NaN	Ig kappa chain V-III region GOL	KV307_HUMAN
P00742	F10	Coagulation factor X	FA10_HUMAN
P08294	SOD3	Extracellular superoxide dismutase [Cu-Zn]	SODE_HUMAN
O75594	PGLYRP1	Peptidoglycan recognition protein 1	PGRP1_HUMAN
P01344	IGF2	Insulin-like growth factor II	IGF2_HUMAN
P01779	NaN	Ig heavy chain V-III region TUR	HV318_HUMAN
P02747	C1QC	Complement C1q subcomponent subunit C	C1QC_HUMAN
O14786	NRP1	Neuropilin-1	NRP1_HUMAN
P12109	COL6A1	Collagen alpha-1(VI) chain	CO6A1_HUMAN
P07327	ADH1A	Alcohol dehydrogenase 1A	ADH1A_HUMAN
P01762	NaN	Ig heavy chain V-III region TRO	HV301_HUMAN
P01825	NaN	Ig heavy chain V-II region NEWM	HV207_HUMAN
P26927	MST1	Hepatocyte growth factor-like protein	HGFL_HUMAN
P01604	NaN	Ig kappa chain V-I region Kue	KV112_HUMAN
P13796	LCP1	Plastin-2	PLSL_HUMAN
Q9H4I3	TRABD	TraB domain-containing protein	TRABD_HUMAN
P09466	PAEP	Glycodelin	PAEP_HUMAN
Q15582	TGFBI	Transforming growth factor-beta-induced protein ig-h3	BGH3_HUMAN
Q76LX8	ADAMTS13	A disintegrin and metalloproteinase with thrombospondin motifs 13	ATS13_HUMAN
Q8NFC6	BOD1L1	Biorientation of chromosomes in cell division protein 1-like 1	BD1L1_HUMAN
A6NLP5	TTC36	Tetratricopeptide repeat protein 36	TTC36_HUMAN
P10720	PF4V1	Platelet factor 4 variant	PF4V_HUMAN
P02775	PPBP	Platelet basic protein	CXCL7_HUMAN
P01619	NaN	Ig kappa chain V-III region B6	KV301_HUMAN
Q16627	CCL14	C-C motif chemokine 14	CCL14_HUMAN
P01702;P06316	NaN	Ig lambda chain V-I region NIG-64;Ig lambda chain V-I region BL2	LV104_HUMAN;LV107_HUMAN
P11464	PSG1	Pregnancy-specific beta-1-glycoprotein 1	PSG1_HUMAN
P83593	NaN	Ig kappa chain V-IV region STH (Fragment)	KV405_HUMAN
P02042	HBD	Hemoglobin subunit delta	HBD_HUMAN
P04066	FUCA1	Tissue alpha-L-fucosidase	FUCO_HUMAN
P01721	NaN	Ig lambda chain V-VI region AR	LV601_HUMAN
Q9Y5Y7	LYVE1	Lymphatic vessel endothelial hyaluronic acid receptor 1	LYVE1_HUMAN
P35443	THBS4	Thrombospondin-4	TSP4_HUMAN
Q13595	TRA2A	Transformer-2 protein homolog alpha	TRA2A_HUMAN
A6NKQ9;P0DN86;P0DN87;Q6NT52	CGB1;CGB3;CGB7;CGB2	Choriogonadotropin subunit beta variant 1;Choriogonadotropin subunit beta 3;Choriogonadotropin subunit beta 7;Choriogonadotropin subunit beta variant 2	CGB1_HUMAN;CGB3_HUMAN;CGB7_HUMAN;CGB2_HUMAN
P17936	IGFBP3	Insulin-like growth factor-binding protein 3	IBP3_HUMAN
P01834	IGKC	Ig kappa chain C region	IGKC_HUMAN
Q00341	HDLBP	Vigilin	VIGLN_HUMAN
Q6ZS72	C19orf35	Putative uncharacterized protein C19orf35	CS035_HUMAN
P62937	PPIA	Peptidyl-prolyl cis-trans isomerase A	PPIA_HUMAN
A6NJ16	IGHV4OR15-8	Putative V-set and immunoglobulin domain-containing-like protein IGHV4OR15-8	IV4F8_HUMAN
Q5SRE5	NUP188	Nucleoporin NUP188 homolog	NU188_HUMAN
P24592	IGFBP6	Insulin-like growth factor-binding protein 6	IBP6_HUMAN
P00915	CA1	Carbonic anhydrase 1	CAH1_HUMAN
P01603	NaN	Ig kappa chain V-I region Ka	KV111_HUMAN
P78509	RELN	Reelin	RELN_HUMAN
P18135	NaN	Ig kappa chain V-III region HAH	KV312_HUMAN
Q15063	POSTN	Periostin	POSTN_HUMAN
Q12805	EFEMP1	EGF-containing fibulin-like extracellular matrix protein 1	FBLN3_HUMAN
O15511	ARPC5	Actin-related protein 2/3 complex subunit 5	ARPC5_HUMAN
P05362	ICAM1	Intercellular adhesion molecule 1	ICAM1_HUMAN
P09651	HNRNPA1	Heterogeneous nuclear ribonucleoprotein A1	ROA1_HUMAN
O15230	LAMA5	Laminin subunit alpha-5	LAMA5_HUMAN
Q9H4G4	GLIPR2	Golgi-associated plant pathogenesis-related protein 1	GAPR1_HUMAN
Q9NPR2	SEMA4B	Semaphorin-4B	SEM4B_HUMAN
P05062	ALDOB	Fructose-bisphosphate aldolase B	ALDOB_HUMAN
P23142	FBLN1	Fibulin-1	FBLN1_HUMAN
P01597	NaN	Ig kappa chain V-I region DEE	KV105_HUMAN
Q9BUN1	MENT	Protein MENT	MENT_HUMAN
O94819	KBTBD11	Kelch repeat and BTB domain-containing protein 11	KBTBB_HUMAN
Q9UJJ9	GNPTG	N-acetylglucosamine-1-phosphotransferase subunit gamma	GNPTG_HUMAN
P01769	NaN	Ig heavy chain V-III region GA	HV308_HUMAN
P02656	APOC3	Apolipoprotein C-III	APOC3_HUMAN
Q9Y490	TLN1	Talin-1	TLN1_HUMAN
P05164	MPO	Myeloperoxidase	PERM_HUMAN
P00747	PLG	Plasminogen	PLMN_HUMAN
P00734	F2	Prothrombin	THRB_HUMAN
P35590	TIE1	Tyrosine-protein kinase receptor Tie-1	TIE1_HUMAN
P01719	NaN	Ig lambda chain V-V region DEL	LV501_HUMAN
Q9H9T3	ELP3	Elongator complex protein 3	ELP3_HUMAN
Q9BYJ0	FGFBP2	Fibroblast growth factor-binding protein 2	FGFP2_HUMAN
