# Supplementary material for: Proteome profiling of gestational diabetes mellitus at 16‐18 weeks revealed by LC‐MS/MS
Source: J Clin Lab Anal. 2020 Jun 15;34(9):e23424. doi: 10.1002/jcla.23424 (PMC7521232; doi:10.1002/jcla.23424)
Supplement: Supplementary file 2 — Table S2 [file JCLA-34-e23424-s002.xlsx]

## Sheet: Sheet1
Protein ID	Protein name	Fold Changed	Q value
P54802	Alpha-N-acetylglucosaminidase	2.25911	0.018284
P15151	Poliovirus receptor	1.8023	0.008829
P02741	C-reactive protein	1.71405	0.002067
Q92954	Proteoglycan 4	1.49816	8.09e-23
P02743	Serum amyloid P-component	1.45988	4.9e-13
P0DJI9	Serum amyloid A-2 protein	1.3683	0.04809
P10912	Growth hormone receptor	1.34128	0.015818
P02671	Fibrinogen alpha chain	1.3157	5.86e-07
Q15166	Serum paraoxonase/lactonase 3	0.767429	5.35e-10
Q13103	Secreted phosphoprotein 24	0.757329	1.7e-06
P20742	Pregnancy zone protein	0.754944	3.67e-17
P80748	Ig lambda chain V-III region LOI	0.747687	0.037817
P04278	Sex hormone-binding globulin	0.747262	4.21e-24
P01871	Ig mu chain C region	0.745297	5.34e-10
P11465	Pregnancy-specific beta-1-glycoprotein 2	0.7301	0.042225
P35030	Trypsin-3	0.729032	8.04e-07
Q6H9L7	Isthmin-2	0.68336	0.000945
P18065	Insulin-like growth factor-binding protein 2	0.669424	0.002696
P12955	Xaa-Pro dipeptidase	0.668588	0.0021
Q8WUM4	Programmed cell death 6-interacting protein	0.646934	0.033762
P23528	Cofilin-1	0.57512	0.008624
P23083	Ig heavy chain V-I region V35	0.57495	0.000834
Q6ZN30	Zinc finger protein basonuclin-2	0.549933	0.037533
Q8N0X4	Citrate lyase subunit beta-like protein, mitochondrial	0.066261	0.015098
