# Supplementary material for: Proteome profiling of gestational diabetes mellitus at 16‐18 weeks revealed by LC‐MS/MS
Source: J Clin Lab Anal. 2020 Jun 15;34(9):e23424. doi: 10.1002/jcla.23424 (PMC7521232; doi:10.1002/jcla.23424)
Supplement: Supplementary file 3 — Table S3 [file JCLA-34-e23424-s003.xlsx]

## Sheet: Sheet1
GO categore	Category ID	Term	Count	%	PValue	Genes	List Total	Pop Hits	Pop Total	Fold Enrichment
GOBP	GO:0006953	acute-phase response	3	13.0435	0.000785516	P0DJI9, P02743, P02741	19	39	16792	67.9838
	GO:0007565	female pregnancy	3	13.0435	0.00402171	P20742, P11465, P18065	19	89	16792	29.7907
	GO:0044267	cellular protein metabolic process	3	13.0435	0.00696034	P02671, P18065, P02743	19	118	16792	22.4692
	GO:0032870	cellular response to hormone stimulus	2	8.69565	0.0471774	P10912, P18065	19	45	16792	39.2795
GOCC	GO:0070062	extracellular exosome	16	69.5652	1.3794e-08	P02671, Q13103, P01871, Q8WUM4, P0DJI9, P12955, Q15166, P02743, P23528, P02741, P35030, P20742, P54802, P15151, P18065, P04278	22	2811	18224	4.71498
	GO:0005576	extracellular region	12	52.1739	3.78866e-07	P02671, P20742, Q13103, Q92954, P11465, P10912, P18065, Q6H9L7, P04278, P02743, P02741, P35030	22	1610	18224	6.17414
	GO:0005615	extracellular space	11	47.8261	7.8024e-07	P02671, P01871, P10912, P15151, P0DJI9, P18065, Q15166, P02743, P23528, P02741, P35030	22	1347	18224	6.76466
	GO:0072562	blood microparticle	4	17.3913	0.000677586	P02671, P20742, P01871, P02743	22	152	18224	21.799
	GO:0009986	cell surface	4	17.3913	0.02336	P02671, P01871, P10912, P15151	22	542	18224	6.11338
GOMF	GO:0001849	complement component C1q binding	2	8.69565	0.0100866	P02743, P02741	20	9	16881	187.567
	GO:0046790	virion binding	2	8.69565	0.0112014	P02743, P02741	20	10	16881	168.81
	GO:0004866	endopeptidase inhibitor activity	2	8.69565	0.0440967	P20742, Q13103	20	40	16881	42.2025
	GO:0042803	protein homodimerization activity	4	17.3913	0.0465721	P10912, P15151, Q8WUM4, Q15166	20	730	16881	4.62493
