# Supplementary material for: Proteome profiling of gestational diabetes mellitus at 16‐18 weeks revealed by LC‐MS/MS
Source: J Clin Lab Anal. 2020 Jun 15;34(9):e23424. doi: 10.1002/jcla.23424 (PMC7521232; doi:10.1002/jcla.23424)
Supplement: Supplementary file 4 — Table S4 [file JCLA-34-e23424-s004.xlsx]

## Sheet: Sheet1
Protein	Protein	correlatin coefficients
P27918	Q9P2P1	-0.64573
Q9P2P1	P27918	-0.64573
P27918	Q8TF62	-0.62545
Q8TF62	P27918	-0.62545
P27918	Q8N0X4	-0.61941
Q8N0X4	P27918	-0.61941
P02647	Q8N0X4	-0.59575
Q8N0X4	P02647	-0.59575
P01602	P02741	-0.59558
P02741	P01602	-0.59558
Q96PD5	P02741	-0.57647
P02741	Q96PD5	-0.57647
O43866	P02741	-0.56823
P02741	O43866	-0.56823
O00187	Q9P2P1	-0.54687
Q9P2P1	O00187	-0.54687
P01871	P18428	-0.54612
P18428	P01871	-0.54612
P02647	Q9P2P1	-0.54281
Q9P2P1	P02647	-0.54281
P01871	P02741	-0.53841
P02741	P01871	-0.53841
P01621	P02741	-0.53584
P02741	P01621	-0.53584
Q13790	Q8TF62	-0.5322
Q8TF62	Q13790	-0.5322
P01708	P19652	-0.53166
P19652	P01708	-0.53166
P04114	Q86YV9	-0.52982
Q86YV9	P04114	-0.52982
P04220	P02741	-0.52813
P02741	P04220	-0.52813
P08709	Q86YV9	-0.52162
Q86YV9	P08709	-0.52162
P01625	P18428	-0.52075
P18428	P01625	-0.52075
P02671	Q8N0X4	-0.51982
Q8N0X4	P02671	-0.51982
O43866	P18428	-0.51799
P18428	O43866	-0.51799
P06310	P55056	-0.51223
P55056	P06310	-0.51223
P01602	P18428	-0.5101
P18428	P01602	-0.5101
P00751	P04433	-0.50689
P04433	P00751	-0.50689
O75179	P01596	-0.50433
P01596	O75179	-0.50433
P01620	P01769	0.50084
P01769	P01620	0.50084
P10643	P06310	0.50091
P06310	P10643	0.50091
Q9C0B1	P07359	0.50104
P07359	Q9C0B1	0.50104
P06727	P01834	0.5014
P01834	P06727	0.5014
P01610	P04433	0.50236
P04433	P01610	0.50236
P01625	P54108	0.50289
P54108	P01625	0.50289
O43866	P06309	0.50307
P06309	O43866	0.50307
P06681	P05156	0.50375
P05156	P06681	0.50375
O43866	P01601	0.50402
P01601	O43866	0.50402
P04211	Q86YV9	0.5042
Q86YV9	P04211	0.5042
P02655	P55056	0.5048
P55056	P02655	0.5048
P04003	P0C0L4	0.50487
P0C0L4	P04003	0.50487
P01871	P01825	0.50504
P01825	P01871	0.50504
P01009	P01613	0.50519
P01613	P01009	0.50519
P01621	P01834	0.5052
P01834	P01621	0.5052
P04114	P48740	0.50521
P48740	P04114	0.50521
P06681	P18428	0.50532
P18428	P06681	0.50532
P04075	P37802	0.50559
P37802	P04075	0.50559
P00748	P10909	0.5057
P10909	P00748	0.5057
P05546	P02775	0.50572
P02775	P05546	0.50572
P00742	P02647	0.50578
P02647	P00742	0.50578
P01871	P01601	0.50634
P01601	P01871	0.50634
P07225	P00740	0.50669
P00740	P07225	0.50669
P12259	P10909	0.50671
P10909	P12259	0.50671
P10909	P27169	0.50745
P27169	P10909	0.50745
P08603	P04003	0.50773
P04003	P08603	0.50773
P35542	P02747	0.50843
P02747	P35542	0.50843
P02647	O00187	0.509
O00187	P02647	0.509
P08603	P04070	0.50973
P04070	P08603	0.50973
P08519	P27918	0.50994
P27918	P08519	0.50994
Q9C0B1	P55290	0.50998
P55290	Q9C0B1	0.50998
P01766	P01769	0.51002
P01769	P01766	0.51002
P01781	P01834	0.51006
P01834	P01781	0.51006
P01765	P01766	0.51013
P01766	P01765	0.51013
Q15942	P62937	0.51021
P62937	Q15942	0.51021
P10643	P04433	0.51032
P04433	P10643	0.51032
P01024	P04070	0.51055
P04070	P01024	0.51055
P01009	P27169	0.51098
P27169	P01009	0.51098
P01009	P00747	0.5115
P00747	P01009	0.5115
P01871	P01766	0.51174
P01766	P01871	0.51174
P01765	P80748	0.51185
P80748	P01765	0.51185
Q14624	P00742	0.51287
P00742	Q14624	0.51287
P01779	P04433	0.51354
P04433	P01779	0.51354
P01769	P01824	0.51372
P01824	P01769	0.51372
P02775	P04070	0.51445
P04070	P02775	0.51445
P01009	P16070	0.5146
P16070	P01009	0.5146
P06309	P01620	0.51468
P01620	P06309	0.51468
P07737	Q9Y490	0.51484
Q9Y490	P07737	0.51484
Q9NPH3	P37802	0.5152
P37802	Q9NPH3	0.5152
P18428	P19652	0.51525
P19652	P18428	0.51525
P10643	P01613	0.51536
P01613	P10643	0.51536
P04220	P06309	0.51549
P06309	P04220	0.51549
P00734	P27918	0.5155
P27918	P00734	0.5155
P00738	P05546	0.51613
P05546	P00738	0.51613
P01613	P01871	0.51669
P01871	P01613	0.51669
Q9P2P1	P01596	0.51728
P01596	Q9P2P1	0.51728
P48740	P01834	0.51783
P01834	P48740	0.51783
P01024	P02652	0.51807
P02652	P01024	0.51807
Q8TF62	Q16706	0.51836
Q16706	Q8TF62	0.51836
O43866	P01825	0.51848
P01825	O43866	0.51848
P16070	P22105	0.51853
P22105	P16070	0.51853
P02652	P06727	0.51855
P06727	P02652	0.51855
P00751	P09871	0.51858
P09871	P00751	0.51858
P00751	P07225	0.51869
P07225	P00751	0.51869
P01765	P01772	0.51886
P01772	P01765	0.51886
P02652	P01834	0.51892
P01834	P02652	0.51892
P08603	P07225	0.51898
P07225	P08603	0.51898
P08571	P02763	0.51974
P02763	P08571	0.51974
P03952	P10909	0.51979
P10909	P03952	0.51979
P05160	P00734	0.51984
P00734	P05160	0.51984
P02656	P04070	0.52001
P04070	P02656	0.52001
P01612	P01764	0.52011
P01764	P01612	0.52011
P01613	P01601	0.52017
P01601	P01613	0.52017
P01625	P04433	0.52035
P04433	P01625	0.52035
P01624	P01781	0.52071
P01781	P01624	0.52071
P01613	P01781	0.52111
P01781	P01613	0.52111
P04070	P27169	0.5212
P27169	P04070	0.5212
P01765	P01834	0.52163
P01834	P01765	0.52163
P05156	Q99969	0.52232
Q99969	P05156	0.52232
P02775	P10909	0.52282
P10909	P02775	0.52282
P00734	P04114	0.52291
P04114	P00734	0.52291
P04075	Q15942	0.52314
Q15942	P04075	0.52314
P00747	P01743	0.52374
P01743	P00747	0.52374
P01766	P01620	0.52445
P01620	P01766	0.52445
P08603	P01009	0.5259
P01009	P08603	0.5259
P07225	P48740	0.52629
P48740	P07225	0.52629
P05546	P00747	0.52634
P00747	P05546	0.52634
P01625	P01765	0.52637
P01765	P01625	0.52637
P01765	P06309	0.52698
P06309	P01765	0.52698
P00734	P12259	0.52717
P12259	P00734	0.52717
P01765	P01708	0.52763
P01708	P01765	0.52763
P18428	P08571	0.52789
P08571	P18428	0.52789
P02751	P02652	0.52861
P02652	P02751	0.52861
P00747	P27169	0.52867
P27169	P00747	0.52867
P08709	P27918	0.52869
P27918	P08709	0.52869
P08603	P27918	0.52888
P27918	P08603	0.52888
P01871	P01765	0.52906
P01765	P01871	0.52906
O43866	P01708	0.52917
P01708	O43866	0.52917
P00747	P02751	0.5298
P02751	P00747	0.5298
P05160	O00187	0.53039
O00187	P05160	0.53039
P01620	P01743	0.53092
P01743	P01620	0.53092
O00187	Q6Q788	0.5313
Q6Q788	O00187	0.5313
P10643	O43866	0.53214
O43866	P10643	0.53214
P01763	P04211	0.53229
P04211	P01763	0.53229
P01763	P01708	0.53233
P01708	P01763	0.53233
P01613	P01834	0.53287
P01834	P01613	0.53287
P10909	P27918	0.53334
P27918	P10909	0.53334
P07225	P19652	0.53414
P19652	P07225	0.53414
P10909	P02652	0.5354
P02652	P10909	0.5354
P04220	P01834	0.53604
P01834	P04220	0.53604
P18428	P02741	0.53607
P02741	P18428	0.53607
P10643	P01765	0.5361
P01765	P10643	0.5361
P00734	P02652	0.53645
P02652	P00734	0.53645
P01779	P01763	0.53649
P01763	P01779	0.53649
P02656	P00740	0.53659
P00740	P02656	0.53659
Q14624	P01042	0.53663
P01042	Q14624	0.53663
Q9C0B1	P01620	0.53803
P01620	Q9C0B1	0.53803
P07225	P02751	0.53805
P02751	P07225	0.53805
P04114	P02751	0.53887
P02751	P04114	0.53887
P01625	P01743	0.53918
P01743	P01625	0.53918
P08603	O00187	0.53924
O00187	P08603	0.53924
P01871	P01834	0.53937
P01834	P01871	0.53937
P00734	P00742	0.54072
P00742	P00734	0.54072
P01825	P06889	0.54091
P06889	P01825	0.54091
P01624	P06309	0.54112
P06309	P01624	0.54112
P00747	P02647	0.54124
P00747	P00742	0.54124
P02647	P00747	0.54124
P00742	P00747	0.54124
Q96IY4	P02671	0.54199
P02671	Q96IY4	0.54199
P05156	P18428	0.54217
P18428	P05156	0.54217
P01765	P01602	0.54239
P01602	P01765	0.54239
P01625	P13473	0.54241
P13473	P01625	0.54241
P01765	P01769	0.54298
P01769	P01765	0.54298
P00747	P00740	0.54307
P00740	P00747	0.54307
P00740	P48740	0.54337
P48740	P00740	0.54337
P02656	P10909	0.54356
P10909	P02656	0.54356
P49913	P00751	0.54372
P00751	P49913	0.54372
P10643	P01781	0.54475
P01781	P10643	0.54475
P01625	P01602	0.54495
P01602	P01625	0.54495
P00747	P48740	0.54596
P48740	P00747	0.54596
Q9C0B1	O00533	0.54658
O00533	Q9C0B1	0.54658
P01625	P06727	0.54797
P06727	P01625	0.54797
P05546	P01042	0.54818
P01042	P05546	0.54818
P12259	Q14624	0.54895
Q14624	P12259	0.54895
P06681	P00742	0.54914
P00742	P06681	0.54914
P22105	P04431	0.5509
P04431	P22105	0.5509
P07360	P07358	0.55163
P07358	P07360	0.55163
P23528	Q9Y490	0.55328
Q9Y490	P23528	0.55328
P10643	P08294	0.55355
P08294	P10643	0.55355
P00747	P08709	0.55384
P08709	P00747	0.55384
P00751	P02747	0.55477
P02747	P00751	0.55477
P00734	P07225	0.55481
P07225	P00734	0.55481
P01009	P01042	0.555
P01042	P01009	0.555
P01042	P02647	0.55556
P02647	P01042	0.55556
P02671	P02647	0.55565
P02647	P02671	0.55565
P00734	P08519	0.55658
P08519	P00734	0.55658
P05156	P19652	0.55711
P19652	P05156	0.55711
P01779	P01610	0.55832
P01610	P01779	0.55832
P02775	P00734	0.55929
P00734	P02775	0.55929
P10643	P01620	0.5594
P01620	P10643	0.5594
Q14624	P02652	0.55954
P02652	Q14624	0.55954
P05546	P04070	0.55984
P04070	P05546	0.55984
Q14624	P01743	0.55995
P01743	Q14624	0.55995
P01610	P01602	0.56101
P01602	P01610	0.56101
P01621	P04433	0.56109
P04433	P01621	0.56109
P01781	P01620	0.56253
P01620	P01781	0.56253
P01779	P01602	0.5628
P01602	P01779	0.5628
P01765	P04433	0.56298
P04433	P01765	0.56298
P03951	P05546	0.56338
P05546	P03951	0.56338
P01624	P01779	0.5637
P01779	P01624	0.5637
P04003	Q99969	0.56376
Q99969	P04003	0.56376
P10643	P80419	0.56422
P80419	P10643	0.56422
P04070	P27918	0.56427
P27918	P04070	0.56427
P01009	Q96PD5	0.5653
Q96PD5	P01009	0.5653
P01765	P01763	0.56655
P01763	P01765	0.56655
P01624	P01602	0.5669
P01602	P01624	0.5669
O43866	P01834	0.56935
P01834	O43866	0.56935
P01625	P01620	0.5694
P01620	P01625	0.5694
P01613	O43866	0.57008
O43866	P01613	0.57008
P62937	P67936	0.57023
P67936	P62937	0.57023
P04220	P01602	0.57107
P01602	P04220	0.57107
P06309	P01834	0.57153
P01834	P06309	0.57153
P04070	P02647	0.57207
P02647	P04070	0.57207
P80748	P01708	0.57215
P01708	P80748	0.57215
P01871	P01769	0.57227
P01769	P01871	0.57227
P00734	P00747	0.57307
P00747	P00734	0.57307
P01620	P01602	0.57393
P01602	P01620	0.57393
P01042	P02652	0.57538
P02652	P01042	0.57538
P06889	P01716	0.57574
P01716	P06889	0.57574
P08603	P01042	0.57657
P01042	P08603	0.57657
P01613	P01620	0.57682
P01620	P01613	0.57682
P08603	Q9NZP8	0.57685
Q9NZP8	P08603	0.57685
P08709	O00187	0.57687
O00187	P08709	0.57687
P04211	P01708	0.57809
P01708	P04211	0.57809
P01765	P01781	0.57818
P01781	P01765	0.57818
P01620	P01779	0.57857
P01779	P01620	0.57857
P00747	P04114	0.57857
P04114	P00747	0.57857
P01024	P00742	0.57924
P00742	P01024	0.57924
P05156	P08571	0.57931
P08571	P05156	0.57931
P01781	P06309	0.57967
P06309	P01781	0.57967
P02751	P48740	0.57993
P48740	P02751	0.57993
P48740	P02652	0.57997
P02652	P48740	0.57997
P01781	P04433	0.58019
P04433	P01781	0.58019
P10643	P01625	0.58138
P01625	P10643	0.58138
Q14624	P04070	0.58238
P04070	Q14624	0.58238
P01625	P01781	0.58299
P01781	P01625	0.58299
P04433	P01602	0.58321
P01602	P04433	0.58321
P04003	P05156	0.58351
P05156	P04003	0.58351
P01624	P01834	0.5836
P01834	P01624	0.5836
P03952	P02775	0.58381
P02775	P03952	0.58381
P01024	P01042	0.58435
P01042	P01024	0.58435
P02656	P27169	0.5849
P27169	P02656	0.5849
P62937	P37802	0.58503
P37802	P62937	0.58503
P67936	P68032	0.58587
P68032	P67936	0.58587
O43866	P01766	0.586
P01766	O43866	0.586
P00734	Q96PD5	0.58609
Q96PD5	P00734	0.58609
P00734	P08709	0.58611
P08709	P00734	0.58611
P08603	P02751	0.5863
P02751	P08603	0.5863
P27918	Q9NZP8	0.58705
Q9NZP8	P27918	0.58705
P02775	P01042	0.58709
P01042	P02775	0.58709
P67936	P23528	0.59078
P23528	P67936	0.59078
P01024	P06681	0.59176
P06681	P01024	0.59176
P06681	P08571	0.59238
P08571	P06681	0.59238
P55058	P04114	0.59486
P04114	P55058	0.59486
P06309	P01779	0.59501
P01779	P06309	0.59501
P02655	P02656	0.59549
P02656	P02655	0.59549
P01781	P01602	0.59638
P01602	P01781	0.59638
P07225	P10909	0.59638
P10909	P07225	0.59638
O43866	P01769	0.5973
P01769	O43866	0.5973
P01024	P19652	0.5985
P19652	P01024	0.5985
P54108	P14151	0.59877
P14151	P54108	0.59877
P01009	P02647	0.59933
P02647	P01009	0.59933
P01024	P10909	0.59951
P10909	P01024	0.59951
O00187	P02751	0.59977
P02751	O00187	0.59977
P04220	P01769	0.59979
P01769	P04220	0.59979
P04070	P02652	0.60041
P02652	P04070	0.60041
P05546	P02656	0.60072
P02656	P05546	0.60072
Q15942	P37802	0.60218
P37802	Q15942	0.60218
P07359	P16070	0.60226
P16070	P07359	0.60226
O00187	P48740	0.60226
P48740	O00187	0.60226
P18428	P02763	0.60258
P02763	P18428	0.60258
P04070	P08709	0.6037
P08709	P04070	0.6037
P04070	P10909	0.60551
P10909	P04070	0.60551
P00747	P10909	0.60581
P10909	P00747	0.60581
P07225	P07360	0.60694
P07360	P07225	0.60694
Q8TF62	Q8N0X4	0.60737
Q8N0X4	Q8TF62	0.60737
P10643	P01766	0.60908
P01766	P10643	0.60908
P00751	P35542	0.60977
P35542	P00751	0.60977
P01765	P01779	0.61123
P01779	P01765	0.61123
P01871	P01602	0.61271
P01602	P01871	0.61271
P01781	P06310	0.61328
P06310	P01781	0.61328
P08603	P05156	0.61359
P05156	P08603	0.61359
P01781	P01763	0.61442
P01763	P01781	0.61442
P01834	P01611	0.61485
P01611	P01834	0.61485
P04220	P01625	0.61511
P01625	P04220	0.61511
P08709	Q13790	0.61557
Q13790	P08709	0.61557
P01781	P01779	0.61578
P01779	P01781	0.61578
P01871	P01781	0.61606
P01781	P01871	0.61606
P55058	P02751	0.617
P02751	P55058	0.617
P04070	O00187	0.61734
O00187	P04070	0.61734
P01624	P01625	0.61814
P01625	P01624	0.61814
P01625	P01834	0.61865
P01834	P01625	0.61865
P01834	P01824	0.62015
P01824	P01834	0.62015
P08709	P08519	0.62063
P08519	P08709	0.62063
P04220	P01781	0.62166
P01781	P04220	0.62166
P01024	P07225	0.62215
P07225	P01024	0.62215
P05160	P08294	0.62312
P08294	P05160	0.62312
P10909	P00742	0.62339
P00742	P10909	0.62339
P01601	P01602	0.62467
P01602	P01601	0.62467
P01620	P04433	0.62745
P04433	P01620	0.62745
P07225	P00742	0.62832
P00742	P07225	0.62832
P21333	P07737	0.62843
P07737	P21333	0.62843
P05156	P02763	0.63016
P02763	P05156	0.63016
O75594	P00740	0.63247
P00740	O75594	0.63247
P08603	P10909	0.63271
P10909	P08603	0.63271
P00747	P01042	0.63537
P01042	P00747	0.63537
P02647	P08519	0.63551
P08519	P02647	0.63551
Q15942	P21333	0.63587
P21333	Q15942	0.63587
P01625	P06310	0.63589
P06310	P01625	0.63589
P02656	P02652	0.63716
P02652	P02656	0.63716
P04211	P80748	0.63886
P80748	P04211	0.63886
P01765	P04211	0.64136
P04211	P01765	0.64136
P01625	P06309	0.64288
P06309	P01625	0.64288
P01613	P01602	0.64312
P01602	P01613	0.64312
Q9P2P1	Q8N0X4	0.64315
Q8N0X4	Q9P2P1	0.64315
O43866	P01625	0.64596
P01625	O43866	0.64596
P01834	P01769	0.64702
P01769	P01834	0.64702
P03952	P01042	0.64742
P01042	P03952	0.64742
P55058	P35542	0.64933
P35542	P55058	0.64933
O43866	P01602	0.65165
P01602	O43866	0.65165
P00751	P04003	0.653
P04003	P00751	0.653
O43866	P01765	0.65701
P01765	O43866	0.65701
P00734	P04070	0.6577
P04070	P00734	0.6577
P01834	P01743	0.65814
P01743	P01834	0.65814
P07225	P00747	0.65903
P00747	P07225	0.65903
P01009	Q14624	0.66071
Q14624	P01009	0.66071
Q15942	P67936	0.66293
P67936	Q15942	0.66293
P07737	P68032	0.66437
P68032	P07737	0.66437
P27169	P02652	0.66498
P02652	P27169	0.66498
P01871	P01625	0.6652
P01625	P01871	0.6652
P27918	O00187	0.66582
O00187	P27918	0.66582
P00734	P01042	0.66609
P01042	P00734	0.66609
P02647	P27918	0.667
P27918	P02647	0.667
P37802	P07737	0.66862
P07737	P37802	0.66862
P37802	P23528	0.67003
P23528	P37802	0.67003
O43866	P01781	0.67537
P01781	O43866	0.67537
P01763	P04433	0.67606
P04433	P01763	0.67606
P00734	P02647	0.67785
P02647	P00734	0.67785
P07225	Q14624	0.67876
Q14624	P07225	0.67876
P01042	P00742	0.68158
P00742	P01042	0.68158
P01024	P05156	0.68299
P05156	P01024	0.68299
P03952	P04070	0.68311
P04070	P03952	0.68311
P02671	P27918	0.68427
P27918	P02671	0.68427
P00734	Q14624	0.68545
Q14624	P00734	0.68545
P04070	P01042	0.6864
P01042	P04070	0.6864
P21333	P67936	0.68709
P67936	P21333	0.68709
Q14624	P10909	0.68787
P10909	Q14624	0.68787
Q9P2P1	Q8TF62	0.68878
Q8TF62	Q9P2P1	0.68878
P67936	P07737	0.68896
P07737	P67936	0.68896
P67936	Q9Y490	0.68957
Q9Y490	P67936	0.68957
P01009	P10909	0.68994
P10909	P01009	0.68994
Q14624	P00747	0.69063
P00747	Q14624	0.69063
P01769	P01743	0.69165
P01743	P01769	0.69165
P04003	P07225	0.6924
P07225	P04003	0.6924
P10909	P02647	0.69268
P02647	P10909	0.69268
P37802	Q9Y490	0.69486
Q9Y490	P37802	0.69486
P02656	P00747	0.69985
P00747	P02656	0.69985
P62937	P21333	0.70051
P21333	P62937	0.70051
P19652	P02763	0.70913
P02763	P19652	0.70913
P08709	P02647	0.71074
P02647	P08709	0.71074
P08603	P01024	0.71365
P01024	P08603	0.71365
P01621	P01620	0.71539
P01620	P01621	0.71539
P01620	P01834	0.71772
P01834	P01620	0.71772
P01624	P04433	0.72662
P04433	P01624	0.72662
P00747	P04070	0.73763
P04070	P00747	0.73763
P01009	P00734	0.73827
P00734	P01009	0.73827
P00747	P02652	0.74581
P02652	P00747	0.74581
P00734	P10909	0.74654
P10909	P00734	0.74654
P01042	P10909	0.74817
P10909	P01042	0.74817
P37802	P67936	0.75478
P67936	P37802	0.75478
P40197	P02775	0.76308
P02775	P40197	0.76308
P01624	P01621	0.77874
P01621	P01624	0.77874
P55290	O00533	0.78861
O00533	P55290	0.78861
P37802	P21333	0.80402
P21333	P37802	0.80402
P09871	P02747	0.80515
P02747	P09871	0.80515
P01624	P01620	0.80671
P01620	P01624	0.80671
P0C0L5	P0C0L4	0.91903
P0C0L4	P0C0L5	0.91903
P04220	O43866	0.93853
O43866	P04220	0.93853
P01871	O43866	0.95622
O43866	P01871	0.95622
P04220	P01871	0.968
P01871	P04220	0.968
P03951	P00738	0.98943
P00738	P03951	0.98943
